# Supplementary material for: Prion gene haplotypes of U.S. cattle
Source: BMC Genet. 2006 Nov 8;7:51. doi: 10.1186/1471-2156-7-51 (PMC1654178; doi:10.1186/1471-2156-7-51)
Supplement: Additional file 1 — Oligonucleotides for PRNP amplification and sequencing. Annealing location, USMARC number, DNA sequence, orientation, function, and annealing temperature for 198 oligonucleotides used for PRNP amplification and sequencing. [file 1471-2156-7-51-S1.xls]

## Sheet: Supporting Table 2
Supplemental Table 1. Oligonucleotides for PRNP amplification and DNA sequencing
DNA segment	Gene region	Oligonucleotide	US MARC Number	DNA sequencea	Orientation	Primer fuction	PCR annealing temp. (°C)	Amplicon length (bp)b
BTAPRNPDS10	Promoterc	BTAPRNPDS9:204U22	39214	gag ata tag ccg cct gta ata c	Sense	Amplification/Sequencing	58	1445
		BTAPRNPDS9:240seqU23	39217	ggt ttc tct tta aat tca caa tc	Sense	Sequencing	―
		BTAPRNPDS9:382L18S	43924	ctc ttt agg atg ggc cca	Antisense	Sequencing	―
		BTAPRNPDS9:512seqU20	39218	tct act ccc tca cct tcc at	Sense	Sequencing	―
		BTAPRNPDS9:512seqL20	39219	atg gaa ggt gag gga gta ga	Antisense	Sequencing	―
		BTAPRNPDS9:715seqU21	41234	ctc cta ctt cac tgg ctg tca	Sense	Sequencing	―
		BTAPRNPDS9:735seqL21	41235	tga cag cca gtg aag tag gag	Antisense	Sequencing	―
		BTAPRNPDS9:1297seqL22	39229	tca aga aag aaa gtg tag cca g	Antisense	Sequencing	―
		BTAPRNPDS9:1559seqL22	41238	tta atg taa tct cca gat tgg g	Antisense	Sequencing	―
		BTAPRNPDS9:1627L22	39237	gga gga aga cca agt ttt aga c	Antisense	Amplification/Sequencing	58
BTAPRNPDS11	Promoter	BTAPRNPDS9:1260U21	39242	gtt tct tac cat tca gtc ctg	Sense	Amplification/Sequencing	58	1648
		BTAPRNPDS9:1751seqU20	39248	cca ccc tgc tta aat ctt ca	Sense	Sequencing	―
		BTAPRNPDS9:1751seqL20	39251	tga aga ttt aag cag ggt gg	Antisense	Sequencing	―
		BTAPRNPDS9:2307seqU22	39255	cct aag aat cta caa ccc cat a	Sense	Sequencing	―
		BTAPRNPDS9:2307seqL22	39816	tat ggg gtt gta gat tct tag g	Antisense	Sequencing	―
		BTAPRNPDS9:2803seqL20	39262	cca ttt tat tat gcc cat ga	Antisense	Sequencing	―
		BTAPRNPDS9:2865L20	39269	cct att ctg gct att gtt gc	Antisense	Amplification/Sequencing	58
BTAPRNPDS12	Promoter	BTAPRNPDS9:2307seqU22	39255	cct aag aat cta caa ccc cat a	Sense	Amplification	58	1597
		BTAPRNPDS9:2865seqU21	42554	gca aca ata gcc aga ata gga	Sense	Sequencing	―
		BTAPRNPDS9:3201U27S	49591	agt agt gtc aac tta atc att atg taa	Sense	Sequencing	―
		BTAPRNPDS9:3201L27S	49592	tta cat aat gat taa gtt gac act act	Antisense	Sequencing	―
		BTAPRNPDS9:3679seqU21	39296	tct tct atc act tgc cat cct	Sense	Sequencing	―
		BTAPRNPDS9:3679seqL21	39299	agg atg gca agt gat aga aga	Antisense	Sequencing	―
		BTAPRNPDS9:3794seqL21	42555	gca ctc cat tta aca agt cca	Antisense	Sequencing	―
		BTAPRNPDS9:3859L22	39305	ctc agt tcc tgc tca tta tct a	Antisense	Amplification/Sequencing	58
BTAPRNPDS13a	Promoter/Exon1/ Intron 1	BTAPRNPDS9:3791U22	48691	gaa tgg act tgt taa atg gag t	Sense	Amplification/Sequencing	52d	774
		BTAPRNPDS94108SEQU20	39323	tcg tca aca agc aat ttc ag	Sense	Sequencing	―
		BTAPRNPDS94108SEQL20	39326	ctg aaa ttg ctt gtt gac ga	Antisense	Sequencing	―
		BTAPRNPDS9:4514L19	48693	agc cct act cac ggt caa g	Antisense	Sequencing	―
		BTAPRNPDS9:4544L20	48694	aac caa cga gca cgc tca ac	Antisense	Amplification/Sequencing	52d
BTAPRNPDS13b	Intron 1	BTAPRNPDS9:4327U19	48695	agt tgc cag tcg ctg aca g	Sense	Amplification/Sequencing	60	807
		BTAPRNPDS9:4596seqL21	39329	gta aat gga gct ctc cta acc	Antisense	Sequencing	―
		BTAPRNPDS9:4665seqU20	42560	atg tgg gtg gtg tgt agg aa	Sense	Sequencing	―
		BTAPRNPDS9:5159L20	48699	ccc ggt acc tgg att tct ct	Antisense	Amplification/Sequencing	60
BTAPRNPDS14	Intron 1	BTAPRNPDS9:5083U16	52208	atc atg ggc cac ctg g	Sense	Amplification/Sequencing	62	1170
		BTAPRNPDS9:5455U18S	43925	atc ata agc cca cca ccc	Sense	Sequencing	―
		BTAPRNPDS9:5237seqL18	42562	gat ccc ctc ccc tca gtc	Antisense	Sequencing	―
		BTAPRNPDS9:5836L25S	43926	tca tat aca aat cac atc cta act c	Antisense	Sequencing	―
		BTAPRNPDS9:5911seqU24	39352	ata aaa aga taa atg gtg aaa tga	Sense	Sequencing	―
		BTAPRNPDS9:5911seqL24	39353	tca ttt cac cat tta tct ttt tat	Antisense	Sequencing	―
		BTAPRNPDS9:6185seqL25	39354	aag gtc agt ttt aca cag tta atc t	Antisense	Sequencing	―
		BTAPRNPDS9:6226L22	48702	gca gtg tga cta gga aaa gaa t	Antisense	Amplification/Sequencing	62
BTAPRNPDS15	Intron 1, Exon 2, Intron 2	BTAPRNPDS9:5933U26	39359	gaa caa tca ttt atg aaa taa aat ac	Sense	Amplification/Sequencing	58	1132
		BTAPRNPDS9:6138seqU23	42563	tgg aca ttc ata aaa tag agg aa	Sense	Sequencing	―
		BTAPRNPDS9:6508seqU23	39362	acc atc acg agt cat aat ttt ag	Sense	Sequencing	―
		BTAPRNPDS9:6508seqL23	39363	cta aaa tta tga ctc gtg atg gt	Antisense	Sequencing	―
		BTAPRNPDS9:6994seqL18	39366	atc cca gcc ttt cag tcc	Antisense	Sequencing	―
		BTAPRNPDS9:7040L24	39368	agg tgt ggg tta cat ata tag att	Antisense	Amplification/Sequencing	58
BTAPRNPDS16	Intron 2	BTAPRNPDS9:6781U24	39372	ccg ttc tta gat tta tca att ata	Sense	Amplification/Sequencing	58	1087
		BTAPRNPDS9:6819seqU25	39373	ttt taa gga ctt ctg aat ata ttt g	Sense	Sequencing	―
		BTAPRNPDS9:7184seqU22	39374	att acc taa cat ttc tgc acc a	Sense	Sequencing	―
		BTAPRNPDS9:7184seqL22	39375	tgg tgc aga aat gtt agg taa t	Antisense	Sequencing	―
		BTAPRNPDS9:7635seqU26	39376	tat tat agg ttc cta aat ctc atc ac	Sense	Sequencing	―
		BTAPRNPDS9:7635seqL26	39377	gtg atg aga ttt agg aac cta taa ta	Antisense	Sequencing	―
		BTAPRNPDS9:7743seqL19	42566	aac ggt ccc cag tct agt c	Antisense	Sequencing	―
		BTAPRNPDS9:7846L22	39381	tgt ccc tta aca aga gtc taa t	Antisense	Amplification/Sequencing	58
BTAPRNPDS17	Intron 2	BTAPRNPDS9:7627U21	42601	gtg gga agc ctt att ata ggt	Sense	Amplification/Sequencing	58	1310
		BTAPRNPDS9:7737seqU20	39385	gga tgg act aga ctg ggg ac	Sense	Sequencing	―
		BTAPRNPDS9:8049seqU23	39386	aca taa gtt cct acc agc tct ga	Sense	Sequencing	―
		BTAPRNPDS9:8049seqL23	39387	tca gag ctg gta gga act tat gt	Antisense	Sequencing	―
		BTAPRNPDS9:8575seqU25	42621	tgg agt att cac tct ttt cta tat g	Sense	Sequencing	―
		BTAPRNPDS9:8438seqL20	42620	gct gga aga ctg gaa aga aa	Antisense	Sequencing	―
		BTAPRNPDS9:8717seqL22	42622	aag tga ttg ctg cat ttt aga c	Antisense	Sequencing	―
		BTAPRNPDS9:8882L25	39393	aat taa aat caa agt tct cac tta a	Antisense	Sequencing	―
		BTAPRNPDS9:8910L22S	41633	gat tct ctg atg ttg caa agt t	Antisense	Amplification/Sequencing	58
BTAPRNPDS20	Intron 2	BTAPRNPDS9:8568U23	39221	taa ttg gag tat tca ctc ttt tc	Sense	Amplification/Sequencing	58	1444
		BTAPRNPDS9:8658U21S	39223	aat gat tgt cct gga ttt tcc	Sense	Sequencing	―
		BTAPRNPDS9:8910L22S	41633	gat tct ctg atg ttg caa agt t	Antisense	Sequencing	―
		BTAPRNPDS9:9140U22S	43927	taa agg ttg ggt agc taa gag t	Sense	Sequencing	―
		BTAPRNPDS9:9271L22S	48266	gag cca ttc aag tga gag tat c	Antisense	Sequencing	―
		BTAPRNPDS9:9051U22S	41635	aac ttg gtg gta ttt tct ttt g	Sense	Sequencing	―
		BTAPRNPDS9:9339U23S	43928	cat cac cac cat cta cct agt tc	Sense	Sequencing	―
		BTAPRNPDS9:9496L25S	39230	gag acc act tag aaa atg att aaa g	Antisense	Sequencing	―
		BTAPRNPDS9:9545L24S	41636	tac tgc tgt gtt aaa gag aaa aat	Antisense	Sequencing	―
		BTAPRNPDS9:9593U23S	48267	tct gtg atg tga ttc tcc taa gc	Sense	Sequencing	―
		BTAPRNPDS9:9873L20	39232	tgt ggg agg gat tac ttt tc	Antisense	Sequencing	―
		BTAPRNPDS9:9939L23	39234	agc cag ctt tct aag tag tca ta	Antisense	Amplification only	58
BTAPRNPDS21	Intron 2	BTAPRNPDS9:9662U20	48666	ctc cct gta gtc ctc aaa cc	Sense	Amplification/Sequencing	58	1654
		BTAPRNPDS9:9789U25S	49096	cat act agc tgt tcc ata aat att t	Sense	Sequencing	―
		BTAPRNPDS9:9935U24S	41639	gga ata tga cta ctt aga aag ctg	Sense	Sequencing	―
		BTAPRNPDS9:10195U22S	43929	agt gtc aaa tta tct ccc tgt g	Sense	Sequencing	―
		BTAPRNPDS9:10305L21S	41640	tct ttg act tgc ttt ttg ttg	Antisense	Sequencing	―
		BTAPRNPDS9:10442U20S	41641	atc ttt ctg gga gtg tct gc	Sense	Sequencing	―
		BTAPRNPDS9:10714L22S	49095	cta tgg tga acc ttg agg aaa c	Antisense	Sequencing	―
		BTAPRNPDS9:10921U20S	39249	gag gtt cat ccc aaa tca gg	Sense	Sequencing	―
		BTAPRNPDS9:11206L25S	39252	tca gtg tta cta gct gca tta ctt a	Antisense	Sequencing	―
		BTAPRNPDS9:11231L21	39253	ccc tgt tgc act atg tca tta	Antisense	Amplification/Sequencing	58
BTAPRNPDS22	Intron 2	BTAPRNPDS9:11177U26	39258	gac aac tat ctt ata aat tag tca gg	Sense	Amplification/Sequencing	58	1556
		BTAPRNPDS9:11235U20S	39260	gac ata gtg caa cag ggg tg	Sense	Sequencing	―
		BTAPRNPDS9:11338U20S	43930	gac caa agg agc cat aac tg	Sense	Sequencing	―
		BTAPRNPDS9:11690SL24	49094	acc ata atg ctg aac tag taa cac	Antisense	Sequencing	―
		BTAPRNPDS9:11690SU24	49093	gtg tta cta gtt cag cat tat ggt	Sense	Sequencing	―
		BTAPRNPDS9:12251U24S	39265	atg aca ata aaa gat ttc aaa agc	Sense	Sequencing	―
		BTAPRNPDS9:12251L24S	39266	gct ttt gaa atc ttt tat tgt cat	Antisense	Sequencing	―
		BTAPRNPDS9:12677L19S	39267	aat gag ctc cag gtt cac g	Antisense	Sequencing	―
		BTAPRNPDS9:12711L22	39268	gct tac aaa cca aac aat tct a	Antisense	Amplification/Sequencing	58
BTAPRNPDS23	Intron 2	BTAPRNPDS9:12604U21	39274	ctt gct gac aaa ttg tat caa	Sense	Amplification/Sequencing	58	1541
		BTAPRNPDS9:12684SU19	42625	tca cgt gaa cct gga gct c	Sense	Sequencing	―
		BTAPRNPDS9:13066SU21	42626	aag aca gca taa tga ggg ttc	Sense	Sequencing	―
		BTAPRNPDS9:13066SL21	42627	gaa ccc tca tta tgc tgt ctt	Antisense	Sequencing	―
		BTAPRNPDS9:13622U25S	39283	cag ata gtg gag tgc agt tta tta c	Sense	Sequencing	―
		BTAPRNPDS9:13534SL19	42629	agc aca cat tgg ttc aag c	Antisense	Sequencing	―
		BTAPRNPDS9:13920L22S	49092	tca gta gcc taa aag aat acc c	Antisense	Sequencing	―
		BTAPRNPDS9:14125L20	39289	aga atg gac cag gct att ag	Antisense	Amplification/Sequencing	58
BTAPRNPDS24	Intron 2	BTAPRNPDS9:13993U22	39291	ggt ttt cca gtt agt atg tca t	Sense	Amplification/Sequencing	58	1525
		BTAPRNPDS9:14059U20S	39295	caa cat gga gtc ctg ctt tc	Sense	Sequencing	―
		BTAPRNPDS9:14494U22S	39297	gta tcc gga ata aac caa aat c	Sense	Sequencing	―
		BTAPRNPDS9:14494L22S	39298	gat ttt ggt tta ttc cgg ata c	Antisense	Sequencing	―
		BTAPRNPDS9:15034SU20	42631	act gtg tgc ttg ttc tgt gc	Sense	Sequencing	―
		BTAPRNPDS9:15134L20S	46801	aga atg cca tgg aca gag ga	Antisense	Sequencing	―
		BTAPRNPDS9:14878SL23	42632	atg aaa ctt ata aaa atg gga aa	Antisense	Sequencing	―
		BTAPRNPDS9:15438L22	39304	tgt gca cac tga gaa cat att c	Antisense	Sequencing	―
		BTAPRNPDS9:15496L19	39308	tgc cct ttt cta tta cga g	Antisense	Amplification/Sequencing	58
BTAPRNPDS25	Intron 2	BTAPRNPDS9:15394U23	39311	cca aat tga cta gtc ctg taa ag	Sense	Amplification/Sequencing	58	1533
		BTAPRNPDS9:15439U23S	39314	aat atg ttc tca gtg tgc aca cc	Sense	Sequencing	―
		BTAPRNPDS9:15880U24S	39316	cat ctc aaa ata acc atc ttc ttg	Sense	Sequencing	―
		BTAPRNPDS9:15880L24S	39318	caa gaa gat ggt tat ttt gag atg	Antisense	Sequencing	―
		BTAPRNPDS9:16402SU23	42633	gtt att tgt gga cat ttc ttc at	Sense	Sequencing	―
		BTAPRNPDS9:16421U21S	39320	gaa ttc ctc aaa aaa tcc agc	Sense	Sequencing	―
		BTAPRNPDS9:16402SL23	42634	atg aag aaa tgt cca caa ata ac	Antisense	Sequencing	―
		BTAPRNPDS9:16421L21S	39321	gct gga ttt ttt gag gaa ttc	Antisense	Sequencing	―
		BTAPRNPDS9:16577L22S	43931	gta aga cta ggg gaa aaa gaa a	Antisense	Sequencing	―
		BTAPRNPDS9:16837L21S	39322	gga taa gct acc cac tcc agt	Antisense	Sequencing	―
		BTAPRNPDS9:16905L21	39325	taa aga aac cac cta caa tgc	Antisense	Amplification/Sequencing	58
BTAPRNPDS26	Intron 2	BTAPRNPDS9:16612U26	48704	taa gtc aat cct aga tac ttt aca gt	Sense	Amplification/Sequencing	58	1630
		BTAPRNPDS9:16832U22S	46867	gaa tac tgg agt ggg tag ctt a	Sense	Sequencing	―
		BTAPRNPDS9:16905L21	39325	taa aga aac cac cta caa tgc	Antisense	Sequencing	―
		BTAPRNPDS9:17152L23	46868	aat aac tgt aag aaa aga gct cc	Antisense	Sequencing	―
		BTAPRNPDS9:17517U27	49091	atg ttt acc att tct gtt ata taa tct	Sense	Sequencing	―
		BTAPRNPDS9:17419L20S	43933	tcc ttc cag tgc cat tat tg	Antisense	Sequencing	―
		BTAPRNPDS9:17904L19S	39345	gca ggg aga tcc aac cag t	Antisense	Sequencing	―
		BTAPRNPDS9:18209L26	48705	gaa aca tat ctg tga tta cag taa aa	Antisense	Amplification/Sequencing	58
BTAPRNPDS29	Intron 2	BTAPRNPDS9:17160U20	39416	ttt ctt aca gtt att gca cc	Sense	Amplification/Sequencing	58	1404
		BTAPRNPDS9:17329U18S	39419	gcc tgg gga atc taa tgg	Sense	Sequencing	―
		BTAPRNPDS9:17736SL19	42636	tgg atg gca tca ctg act c	Antisense	Sequencing	―
		BTAPRNPDS9:17757L18S	39435	cag gag aag ggg atg aca	Antisense	Sequencing	―
		BTAPRNPDS9:17736SU19	42635	gag tca gtg atg cca tcc a	Sense	Sequencing	―
		BTAPRNPDS9:17757U18S	39436	tgt cat ccc ctt ctc ctg	Sense	Sequencing	―
		BTAPRNPDS9:18036L19S	39437	ggc tcc aat atc act gca g	Antisense	Sequencing	―
		BTAPRNPDS9:18262U23S	39446	ttt gta cag tga gag att ttg ga	Sense	Sequencing	―
		BTAPRNPDS9:18036U19S	39438	ctg cag tga tat tgg agc c	Sense	Sequencing	―
		BTAPRNPDS9:18540L20	39441	cag gca ata gga cat aag gc	Antisense	Amplification/Sequencing	58
BTAPRNPDS30	Intron 2	BTAPRNPDS9:18175U20	39443	agg cat tca gaa acc taa tg	Sense	Amplification/Sequencing	58	1474
		BTAPRNPDS9:18262U23S	39446	ttt gta cag tga gag att ttg ga	Sense	Sequencing	―
		BTAPRNPDS9:18984SL20	42639	ttt gga gtc tgt ttt ggg ta	Antisense	Sequencing	―
		BTAPRNPDS9:19012L22S	39449	tat aag gcc agt taa act gct c	Antisense	Sequencing	―
		BTAPRNPDS9:19012U22S	39450	gag cag ttt aac tgg cct tat a	Sense	Sequencing	―
		BTAPRNPDS9:19347L20S	39451	tcc aag ggc aga aat taa ag	Antisense	Sequencing	―
		BTAPRNPDS9:19629L20	39454	tat tca aaa agg ggt aag aa	Antisense	Amplification/Sequencing	58
BTAPRNPDS31	Intron 2, Exon 3 (CDS)	BTAPRNPDS9:19471U22	42615	ata ggt tat cat gca gga tac t	Sense	Amplification/Sequencing	58	1957
		BTAPRNPDS9:19627U23S	39459	ctt tct tac ccc ttt ttg aat ag	Sense	Sequencing	―
		BTAPRNPDS9:19627L23S	39460	cta ttc aaa aag ggg taa gaa ag	Antisense	Sequencing	―
		BTAPRNPDS9:20121U24S	39461	aaa gaa gtt caa agc tat ggt aaa	Sense	Sequencing	―
		BTAPRNPDS9:20121L24S	39462	ttta cca tag ctt tga act tct tt	Antisense	Sequencing	―
		BTAPRNPDS9:20011U18S	43934	cca tgc cag ggt tca gaa	Sense	Sequencing	―
		BTAPRNPDS9:20539L15	39466	agg ccc acg tca ctc	Antisense	Sequencing	―
		BTAPRNPDS9:21426L20	42618	gcc aag ggt att agc ata ca	Antisense	Amplification/Sequencing	58
BTAPRNPDS32	Intron 2, Exon 3 (CDS and UTR)	BTAPRNPDS9:20434U18	39468	ttta cat ggg cat atg at	Sense	Amplification/Sequencing	58	1081
		BTAPRNPDS9:20454U21S	42643	ctg aca ccc tct tta ttt tgc	Sense	Sequencing	―
		BTAPRNPDS9:20486U20S	39470	atg gtg aaa agc cac ata gg	Sense	Sequencing	―
		BTAPRNPDS9:20636L18S	42642	ata acg gtt gcc tcc agg	Antisense	Sequencing	―
		BTAPRNPDS9:21129L19S	42645	acc act cgc tcc atc atc t	Antisense	Sequencing	―
		BTAPRNPDS9:21201L18S	39473	gga tca cac ttg ccc ctc	Antisense	Sequencing	―
		BTAPRNPDS9:21129U19S	42644	aga tga tgg agc gag tgg t	Sense	Sequencing	―
		BTAPRNPDS9:21201U18S	39474	gag ggg caa gtg tga tcc	Sense	Sequencing	―
		BTAPRNPDS9:21474L20	43935	ggg gca tta gca tac tga gc	Antisense	Sequencing	―
		BTAPRNPDS9:21400L18S	39475	agc gcc aag ggt att agc	Antisense	Sequencing	―
		BTAPRNPDS9:21493L22	39478	cta caa aat cac tgc taa gat g	Antisense	Amplification/Sequencing	58
BTAPRNPDS33	Exon 3 UTR	BTAPRNPDS9:21302U22	39481	tat ctt ctt aat ctt tac cag g	Sense	Amplification/Sequencing	58	1163
		BTAPRNPDS9:21326U19S	39482	ggg gga ggg agt atc tac c	Sense	Sequencing	―
		BTAPRNPDS9:21724L19S	39483	ctg gct gtg tta cct gca a	Antisense	Sequencing	―
		BTAPRNPDS9:21724U19S	39484	ttg cag gta aca cag cca g	Sense	Sequencing	―
		BTAPRNPDS9:22067L21S	39485	atc aat tct tca gca ctc agc	Antisense	Sequencing	―
		BTAPRNPDS9:22067U21S	39486	gct gag tgc tga aga att gat	Sense	Sequencing	―
		BTAPRNPDS9:22307L22S	39487	agt tta ctc aag ctc atg tcc a	Antisense	Sequencing	―
		BTAPRNPDS9:22442L24	39490	aat gaa tat gga gtt ttt ata tct	Antisense	Amplification/Sequencing	58
BTAPRNPDS34	Exon 3 UTR	BTAPRNPDS9:22015U20	39491	cca gga tga ttt tga cat tg	Sense	Amplification/Sequencing	58	1562
		BTAPRNPDS9:22184U20S	39494	att gga agg act gat gct ga	Sense	Sequencing	―
		BTAPRNPDS9:22999L19S	39497	tgg gtt gct att tcc tcc t	Antisense	Sequencing	―
		BTAPRNPDS9:23282L24S	43936	agt aaa atg gct ata caa aaa ttc	Antisense	Sequencing	―
		BTAPRNPDS9:22999U19S	39498	agg agg aaa tag caa ccc a	Sense	Sequencing	―
		BTAPRNPDS9:23410L20S	39499	gat cag ttg cag cac ctt ct	Antisense	Sequencing	―
		BTAPRNPDS9:23562L16	39502	tgt cag cta tct ccc a	Antisense	Amplification/Sequencing	58
BTAPRNPDS35	Exon 3 UTR	BTAPRNPDS9:23288U22	39504	tgt ata gcc att tta cta ttg a	Sense	Amplification/Sequencing	58	1117
		BTAPRNPDS9:23393U22S	39506	att tgt gca gtg tat gga gaa g	Sense	Sequencing	―
		BTAPRNPDS9:23803SL23	42641	tct ttt cca ttc tac gtt att gt	Antisense	Sequencing	―
		BTAPRNPDS9:23803SU23	42640	aca ata acg tag aat gga aaa ga	Sense	Sequencing	―
		BTAPRNPDS9:24052L20S	39509	tgc tgg gtc atc aaa gaa at	Antisense	Sequencing	―
		BTAPRNPDS9:24052U20S	39510	att tct ttg atg acc cag ca	Sense	Sequencing	―
		BTAPRNPDS9:24243L22S	39511	tttt cag gca act tca taa ttc	Antisense	Sequencing	―
		BTAPRNPDS9:24388L17	39513	gct aag gac aac acg ga	Antisense	Amplification/Sequencing	58
BTAPRNPDS36	Exon 3 UTR and adjacent 3'DNA	BTAPRNPDS9:24353U24	39517	ggc caa ccc aat act gaa tac tta	Sense	Amplification/Sequencing	58	1013
		BTAPRNPDS9:24385U20S	39518	tct tcc gtg ttg tcc tta gc	Sense	Sequencing	―
		BTAPRNPDS9:24705L18S	39519	ggg agt aag gct gag gca	Antisense	Sequencing	―
		BTAPRNPDS9:24705U18S	39520	tgc ctc agc ctt act ccc	Sense	Sequencing	―
		BTAPRNPDS9:25012L20S	39521	aag aac cat ttg aaa gcc tg	Antisense	Sequencing	―
		BTAPRNPDS9:25012U20S	39522	cag gct ttc aaa tgg ttc tt	Sense	Sequencing	―
		BTAPRNPDS9:25342L22	46081	aaa agg aca gca tga aaa tag t	Antisense	Amplification/Sequencing	58
aOligonucleotide primer sequences are listed in the 5' to 3' direction.
bLength may be shorter if deletion alleles are present in the amplicon.
cPromoter region corresponds to 4113 bp immediately adjacent to the 5' end of Exon 1.
dPCR conditions include 5% DMSO final concentration.
