# Supplementary material for: Prion gene haplotypes of U.S. cattle
Source: BMC Genet. 2006 Nov 8;7:51. doi: 10.1186/1471-2156-7-51 (PMC1654178; doi:10.1186/1471-2156-7-51)
Supplement: Additional file 2 — Allele and genotype frequencies of PRNP polymorphisms in the USMARC beef and dairy cattle panels. Physical positions and PRNP regions of all 388 polymorphisms observed in this study; their allele and genotype frequencies in the beef and dairy cattle panels, and the GenBank accession numbers for 101 polymorphisms previously reported. [file 1471-2156-7-51-S2.xls]

## Sheet: Supporting Table 3
Supplemental Table 2. Allele and genotype frequencies of PRNP polymorphisms in the USMARC beef and dairy cattle panels
				MBCDP2.1						MDCP1.5
				Allele		Genotype frequencies				Allele		Genotype
				frequenciesa		frequencies				frequencies		frequencies
	Positionb	PRNP region	Alleles (1,2)c	1	2	1,1	1,2	2,2		1	2	1,1	1,2	2,2	GenBank accession No.d
	28	Promoter	atctg-(C,T)-accat	0.984	0.016	0.969	0.031	0.000		1.000	0.000	1.000	0.000	0.000	This study
	248	Promoter	tactc-(T,C)-cctcc	0.979	0.021	0.969	0.021	0.010		1.000	0.000	1.000	0.000	0.000	This study
	407	Promoter	tccac-(G,A)-tcacc	0.995	0.005	0.990	0.010	0.000		1.000	0.000	1.000	0.000	0.000	This study
	449	Promoter	tattt-(T,G)-gtctc	0.745	0.255	0.583	0.323	0.094		0.595	0.405	0.326	0.537	0.137	This study
	639	Promoter	tcatc-(T,G)-cagaa	0.995	0.005	0.989	0.011	0.000		1.000	0.000	1.000	0.000	0.000	This study
	654-672	Promoter	taaat-(CAGAATCTCTAAGGTGGGC,TTAGGATGGA)-ccaac	0.766	0.234	0.628	0.277	0.096		0.601	0.399	0.337	0.528	0.135	This study
	780	Promoter	actca-(T,C)-tggaa	0.984	0.016	0.969	0.031	0.000		1.000	0.000	1.000	0.000	0.000	This study
	967	Promoter	ctgaa-(T,C)-tgaac	0.995	0.005	0.990	0.010	0.000		1.000	0.000	1.000	0.000	0.000	This study
	1024	Promoter	gcaca-(C,T)-tgaaa	0.766	0.234	0.625	0.281	0.094		0.595	0.405	0.337	0.516	0.147	This study
	1136	Promoter	ccaca-(A,G)-ctttg	0.984	0.016	0.969	0.031	0.000		1.000	0.000	1.000	0.000	0.000	This study
	1298	Promoter	ctact-(G,A)-taatg	0.766	0.234	0.625	0.281	0.094		0.595	0.405	0.337	0.516	0.147	This study
	1392	Promoter	taccc-(C,T)-aaatg	0.958	0.042	0.927	0.063	0.010		1.000	0.000	1.000	0.000	0.000	This study
	1479	Promoter	tacca-(C,G)-caagc	0.984	0.016	0.968	0.032	0.000		1.000	0.000	1.000	0.000	0.000	This study
	1492	Promoter	catca-(T,G)-tgccc	0.516	0.484	0.298	0.436	0.266		0.528	0.472	0.292	0.472	0.236	AF465161
	1576	Promoter	gcttc-(C,T)-tatca	0.942	0.058	0.905	0.074	0.021		1.000	0.000	1.000	0.000	0.000	AF465161
	1701	Promoter	atcta-(A,G)-ttcac	0.505	0.495	0.281	0.448	0.271		0.558	0.442	0.316	0.484	0.200	AF465161
	1783	Promoter	acttc-(G,A)-ttagc	0.984	0.016	0.969	0.031	0.000		1.000	0.000	1.000	0.000	0.000	AF465161
	1918	Promoter	ccagg-(T,C)-tccag	0.656	0.344	0.479	0.354	0.167		0.595	0.405	0.337	0.516	0.147	AF465161
	1935	Promoter	aaccc-(C,T)-caaac	0.766	0.234	0.625	0.281	0.094		0.595	0.405	0.337	0.516	0.147	AF465161
	1954	Promoter	cattc-(A,G)-gttca	1.000	0.000	1.000	0.000	0.000		0.984	0.016	0.979	0.011	0.011	This study
	2033	Promoter	tgatg-(T,G)-agggc	0.984	0.016	0.979	0.021	0.000		0.989	0.011	0.979	0.021	0.000	This study
	2143	Promoter	aaaaa-(T,C)-ggcya	0.995	0.005	0.989	0.011	0.000		1.000	0.000	1.000	0.000	0.000	This study
	2147	Promoter	ayggc-(C,T)-agaaa	0.778	0.222	0.659	0.239	0.102		0.596	0.404	0.340	0.511	0.149	BN000291
	2270	Promoter	tatta-(T,A)-gtgac	0.995	0.005	0.989	0.011	0.000		1.000	0.000	1.000	0.000	0.000	This study
	2492	Promoter	gccat-(G,A)-taagt	0.978	0.022	0.957	0.043	0.000		1.000	0.000	1.000	0.000	0.000	This study
	2504	Promoter	actga-(A,G,)-ctaat	0.995	0.005	0.989	0.011	0.000		1.000	0.000	1.000	0.000	0.000	This study
	2534-2556	Promoter	gtcaa-([ ]e,TCTCAGATGTCTTCCCAACAGCA)-gcctc	0.742	0.258	0.581	0.323	0.097		0.615	0.385	0.352	0.527	0.121	BN000291
	2574	Promoter	atggg-(G,A)-cagag	0.742	0.258	0.579	0.326	0.095		0.593	0.407	0.330	0.527	0.143	BN000291
	2604	Promoter	gtcca-(A,G)-ctctt	0.742	0.258	0.579	0.326	0.095		0.593	0.407	0.330	0.527	0.143	BN000291
	2674	Promoter	gagta-(G,A)-ttgct	0.995	0.005	0.989	0.011	0.000		1.000	0.000	1.000	0.000	0.000	This study
	2724	Promoter	cattt-(C,G)-gttcc	0.742	0.258	0.579	0.326	0.095		0.593	0.407	0.330	0.527	0.143	BN000291
	2743	Promoter	ctcac-(G,A)-aacta	0.747	0.253	0.589	0.316	0.095		0.593	0.407	0.330	0.527	0.143	BN000291
	2820	Promoter	ttctt-(T,C)-tgagg	0.984	0.016	0.969	0.031	0.000		1.000	0.000	1.000	0.000	0.000	This study
	2849	Promoter	gcatc-(C,T)-tctaa	0.745	0.255	0.583	0.323	0.094		0.593	0.407	0.330	0.527	0.143	BN000291
	2856	Promoter	ctaaa-(G,C)-gagct	0.745	0.255	0.583	0.323	0.094		0.593	0.407	0.330	0.527	0.143	BN000291
	2881	Promoter	ctagc-(A,C)-gggga	0.745	0.255	0.583	0.323	0.094		0.593	0.407	0.330	0.527	0.143	BN000291
	2890	Promoter	gaaag-(T,G)-cagtc	0.745	0.255	0.583	0.323	0.094		0.593	0.407	0.330	0.527	0.143	BN000291
	2914	Promoter	gatct-(G,C)-rtcac	0.745	0.255	0.583	0.323	0.094		0.593	0.407	0.330	0.527	0.143	BN000291
	2915	Promoter	atcts-(A,G)-tcact	0.745	0.255	0.583	0.323	0.094		0.593	0.407	0.330	0.527	0.143	BN000291
	2953	Promoter	tcaaa-(G,C)-agatg	0.943	0.057	0.906	0.073	0.021		1.000	0.000	1.000	0.000	0.000	This study
	3062	Promoter	ggata-(G,T)-aaaac	0.995	0.005	0.989	0.011	0.000		1.000	0.000	1.000	0.000	0.000	This study
	3149	Promoter	tcgtc-(A,[ ])-tgttt	0.750	0.250	0.598	0.304	0.098		0.595	0.405	0.337	0.516	0.147	BN000291
	3196	Promoter	caggc-(C,T)-cccat	0.887	0.113	0.887	0.000	0.113		0.696	0.304	0.696	0.000	0.304	BN000291
	3222	Promoter	catca-(C,T)-ctcat	0.992	0.008	0.985	0.015	0.000		1.000	0.000	1.000	0.000	0.000	This study
	3244	Promoter	ctcct-(G,[ ])-scctc	0.747	0.253	0.589	0.316	0.095		0.595	0.405	0.337	0.516	0.147	BN000291
	3245	Promoter	tcctq-(G,C)-cctct	0.742	0.258	0.579	0.326	0.095		0.595	0.405	0.337	0.516	0.147	BN000291
	3287	Promoter	gagat-(C,T)-caccc	0.742	0.258	0.579	0.326	0.095		0.595	0.405	0.337	0.516	0.147	BN000291
	3304	Promoter	attta-(C,A)-cctaa	0.742	0.258	0.579	0.326	0.095		0.600	0.400	0.347	0.505	0.147	BN000291
	3409	Promoter	ttata-(C,T)-ccatt	0.742	0.258	0.579	0.326	0.095		0.595	0.405	0.337	0.516	0.147	BN000291
	3415	Promoter	ccatt-(G,T)-ccctr	0.747	0.253	0.589	0.316	0.095		0.595	0.405	0.337	0.516	0.147	BN000291
	3420	Promoter	kccct-(G,A)-gcata	0.842	0.158	0.705	0.274	0.021		0.853	0.147	0.737	0.232	0.032	This study
	3434	Promoter	aatat-(T,C)-ggtac	0.984	0.016	0.968	0.032	0.000		1.000	0.000	1.000	0.000	0.000	This study
	3452	Promoter	agtgc-(A,C)-caaat	0.742	0.258	0.579	0.326	0.095		0.595	0.405	0.337	0.516	0.147	BN000291
	3493	Promoter	cctaa-(A,C)-acatg	0.745	0.255	0.587	0.315	0.098		0.593	0.407	0.352	0.484	0.165	BN000291
	3535	Promoter	caaac-(A,C)-cctac	0.742	0.258	0.579	0.326	0.095		0.596	0.404	0.340	0.511	0.149	BN000291
	3610	Promoter	tgtgc-(A,T)-gaatg	0.742	0.258	0.581	0.323	0.097		0.596	0.404	0.348	0.494	0.157	BN000291
	3635	Promoter	agtgc-(A,G)-tttcc	0.984	0.016	0.969	0.031	0.000		1.000	0.000	1.000	0.000	0.000	This study
	3641	Promoter	tttcc-(T,C)-tcact	0.742	0.258	0.581	0.323	0.097		0.606	0.394	0.367	0.478	0.156	BN000291
	3966	Promoter	gggga-(A,G)-gcggt	0.740	0.260	0.583	0.313	0.104		0.590	0.410	0.330	0.521	0.149	AJ298878
	4065	Promoter	gcagc-(T,G)-ggtgc	0.792	0.208	0.656	0.271	0.073		0.590	0.410	0.330	0.521	0.149	BN000291
	4123	Promoter	ctcct-(C,T)-cgccc	0.906	0.094	0.906	0.000	0.094		1.000	0.000	1.000	0.000	0.000	This study
	4136	Promoter	cgact-(C,T)-acccg	0.901	0.099	0.823	0.156	0.021		0.952	0.048	0.915	0.074	0.011	This study
	4186	Exon1a, 1b	gtctt-(C,T)-tctct	0.938	0.063	0.906	0.063	0.031		1.000	0.000	1.000	0.000	0.000	This study
	4262	Exon 1b	cttgc-(G,A)-gccga	0.984	0.016	0.969	0.031	0.000		0.995	0.005	0.989	0.011	0.000	AJ298878
	4398	Intron 1	ccgcc-(G,T)-ctcgg	0.984	0.016	0.967	0.033	0.000		1.000	0.000	1.000	0.000	0.000	This study
	4450-4461	Intron 1	tgggc([ ],GGGGGCCGCGGC)-tggct	0.626	0.374	0.411	0.432	0.158		0.467	0.533	0.239	0.457	0.304	AJ298878
	4566	Intron 1	agagg-(A,G)-gccgc	0.668	0.332	0.495	0.347	0.158		0.629	0.371	0.419	0.419	0.161	BN000291
	4603	Intron 1	agaag-(A,G)-acaag	0.963	0.037	0.926	0.074	0.000		0.874	0.126	0.779	0.189	0.032	This study
	4732	Intron 1	ggagc-(G,A)-tccgt	0.755	0.245	0.596	0.319	0.085		0.670	0.330	0.457	0.426	0.117	AJ298878
	4756	Intron 1	ctgct-(G,A)-ccgaa	0.995	0.005	0.989	0.011	0.000		1.000	0.000	1.000	0.000	0.000	This study
	4776	Intron 1	agagg-(C,T)-ggccc	0.858	0.142	0.747	0.221	0.032		0.814	0.186	0.649	0.330	0.021	BN000291
	4870	Intron 1	ggcgt-(G,A)-cgtgg	0.698	0.302	0.531	0.333	0.135		0.606	0.394	0.351	0.511	0.138	BN000291
	5029	Intron 1	cctcc-(G,A)-gaagg	0.742	0.258	0.570	0.344	0.086		0.624	0.376	0.382	0.483	0.135	AJ298878
	5040	Intron 1	aggga-(G,A)-ctygg	0.750	0.250	0.576	0.348	0.076		0.617	0.383	0.378	0.478	0.144	BN000291
	5043	Intron 1	garct-(C,T)-ggccg	1.000	0.000	1.000	0.000	0.000		0.967	0.033	0.934	0.066	0.000	This study
	5051	Intron 1	ccgtc-(G,A)-ggaga	0.659	0.341	0.484	0.352	0.165		0.615	0.385	0.374	0.484	0.143	AJ298878
	5076	Intron 1	tcagg-(C,A)-gcctc	0.967	0.033	0.934	0.066	0.000		1.000	0.000	1.000	0.000	0.000	This study
	5084	Intron 1	ctctc-(G,A)-gagaa	0.725	0.275	0.571	0.308	0.121		0.571	0.429	0.326	0.489	0.185	BN000291
	5108	Intron 1	ccagt-(G,A)-agggt	0.723	0.277	0.565	0.315	0.120		0.572	0.428	0.322	0.500	0.178	BN000291
	5216-5222	Intron 1	ttttt-(TTTTTCC,CCTTTTC)-ttttg	0.760	0.240	0.667	0.188	0.146		0.589	0.411	0.444	0.289	0.267	BN000291f
	5249-5255	Intron 1	ataga-(TTTTTTT,TTTTTT)-aaaat	0.527	0.473	0.301	0.452	0.247		0.550	0.450	0.311	0.478	0.211	BN000291
	5394	Intron 1	gagca-(A,G)-tcacg	0.995	0.005	0.989	0.011	0.000		1.000	0.000	1.000	0.000	0.000	This study
	5474	Intron 1	gaata-(G,T)-gatta	0.854	0.146	0.740	0.229	0.031		0.640	0.360	0.393	0.494	0.112	BN000291
	5547	Intron 1	ctgga-(A,G)-aatga	0.979	0.021	0.958	0.042	0.000		1.000	0.000	1.000	0.000	0.000	This study
	5561	Intron 1	gctct-(C,T)-tcaga	0.911	0.089	0.875	0.073	0.052		1.000	0.000	1.000	0.000	0.000	This study
	5583	Intron 1	accta-(T,G)-gaaaa	0.984	0.016	0.969	0.031	0.000		1.000	0.000	1.000	0.000	0.000	This study
	5603	Intron 1	ttcct-(A,G)-cggaa	0.995	0.005	0.990	0.010	0.000		1.000	0.000	1.000	0.000	0.000	This study
	5622	Intron 1	gtgct-(C,T)-taaca	0.984	0.016	0.969	0.031	0.000		1.000	0.000	1.000	0.000	0.000	This study
	5655	Intron 1	aaaaa-(A,G)-cagag	0.995	0.005	0.990	0.010	0.000		1.000	0.000	1.000	0.000	0.000	This study
	5696	Intron 1	tgatg-(C,A)-aaatt	0.990	0.010	0.979	0.021	0.000		1.000	0.000	1.000	0.000	0.000	This study
	5715-5717	Intron 1	ttgtg-(AAA,AA)-gaaaa	0.989	0.011	0.979	0.021	0.000		0.994	0.006	0.989	0.011	0.000	This study
	5828	Intron 1	acagt-(A,T)-acagc	0.995	0.005	0.989	0.011	0.000		1.000	0.000	1.000	0.000	0.000	This study
	5864	Intron 1	aattt-(G,A)-catat	0.917	0.083	0.885	0.063	0.052		1.000	0.000	1.000	0.000	0.000	This study
	5895-5896	Intron 1	gcttt-(GG,G)-agtta	0.946	0.054	0.914	0.065	0.022		1.000	0.000	1.000	0.000	0.000	This study
	5902	Intron 1	agtta-(G,T)-aaata	0.995	0.005	0.989	0.011	0.000		1.000	0.000	1.000	0.000	0.000	This study
	5917	Intron 1	tctgc-(A,G)-acqaa	0.994	0.006	0.989	0.011	0.000		1.000	0.000	1.000	0.000	0.000	This study
	5920	Intron 1	gcrac-(T,[ ])-aattt	0.962	0.038	0.925	0.075	0.000		0.889	0.111	0.800	0.179	0.021	BN000291
	5930	Intron 1	ttaca-(G,A)-tttgg	0.539	0.461	0.356	0.367	0.278		0.570	0.430	0.323	0.495	0.183	AJ298878
	5939	Intron 1	gggac-(C,T)-taatt	0.830	0.170	0.692	0.275	0.033		0.645	0.355	0.409	0.473	0.118	BN000291
	5954	Intron 1	catcc-(C,T)-ccttt	0.905	0.095	0.863	0.084	0.053		1.000	0.000	1.000	0.000	0.000	This study
	6038	Intron 1	ttagt-(G,A)-tgtat	0.995	0.005	0.989	0.011	0.000		1.000	0.000	1.000	0.000	0.000	This study
	6082	Intron 1	gggac-(G,A)-ttgtg	0.906	0.094	0.865	0.083	0.052		1.000	0.000	1.000	0.000	0.000	This study
	6142	Intron 1	accct-(A,G)-aaacc	0.995	0.005	0.990	0.010	0.000		1.000	0.000	1.000	0.000	0.000	This study
	6176	Intron 1	atgga-(G,A)-gaaac	0.906	0.094	0.865	0.083	0.052		1.000	0.000	1.000	0.000	0.000	This study
	6182	Intron 1	gaaac-(C,A)-aggaa	0.995	0.005	0.990	0.010	0.000		1.000	0.000	1.000	0.000	0.000	This study
	6249	Intron 1	agtcc-(G,A)-gagac	0.911	0.089	0.875	0.073	0.052		1.000	0.000	1.000	0.000	0.000	This study
	6458	Intron 1	agttt-(G,T)-ctgtg	0.906	0.094	0.865	0.083	0.052		1.000	0.000	1.000	0.000	0.000	This study
	6549	Intron 1	tttcc-(C,T)-tgagt	0.911	0.089	0.874	0.074	0.053		1.000	0.000	1.000	0.000	0.000	This study
	6811	Intron 2	acaga-(A,T)-gataa	0.968	0.032	0.947	0.042	0.011		0.958	0.042	0.927	0.063	0.010	This study
	6850	Intron 2	ttgct-(G,C)-tggag	0.911	0.089	0.874	0.074	0.053		1.000	0.000	1.000	0.000	0.000	This study
	6863	Intron 2	cactg-(A,G)-aatct	0.911	0.089	0.874	0.074	0.053		1.000	0.000	1.000	0.000	0.000	This study
	6903	Intron 2	tcttt-(C,G)-ttgta	0.979	0.016	0.958	0.032	0.000		1.000	0.000	1.000	0.000	0.000	This study
	6903	Intron 2	tcttt-(C,T)-ttgta	0.979	0.005	0.958	0.011	0.000		1.000	0.000	1.000	0.000	0.000	This study
	6914	Intron 2	aaagc-(G,A)-tcttg	0.684	0.316	0.526	0.316	0.158		0.611	0.389	0.358	0.505	0.137	AJ298878
	7053	Intron 2	ctatc-(A,G)-acaga	0.989	0.011	0.989	0.000	0.011		1.000	0.000	1.000	0.000	0.000	This study
	7078	Intron 2	ggtaa-(T,C)-rgttt	0.911	0.089	0.875	0.073	0.052		1.000	0.000	1.000	0.000	0.000	This study
	7079	Intron 2	gtaay-(G,A)-gtttt	0.911	0.089	0.874	0.074	0.053		1.000	0.000	1.000	0.000	0.000	This study
	7176	Intron 2	aactg-(C,A)-tgcat	0.500	0.500	0.405	0.189	0.405		0.500	0.500	0.291	0.419	0.291	AJ298878
	7260	Intron 2	gttta-(A,G)-cagtt	0.901	0.099	0.875	0.052	0.073		1.000	0.000	1.000	0.000	0.000	This study
	7302	Intron 2	ttcat-(C,T)-ctttt	0.995	0.005	0.990	0.010	0.000		0.990	0.010	0.979	0.021	0.000	This study
	7318	Intron 2	taacc-(G,A)-tgttc	0.884	0.116	0.789	0.189	0.021		0.958	0.042	0.927	0.063	0.010	AJ298878
	7382-7385	Intron 2	tatgc-(AAAA,AAA)-catta	0.995	0.005	0.989	0.011	0.000		1.000	0.000	1.000	0.000	0.000	This study
	7402	Intron 2	atgtt-(G,T)-tcttc	0.901	0.099	0.875	0.052	0.073		1.000	0.000	1.000	0.000	0.000	This study
	7422	Intron 2	agctc-(G,C)-gaaga	0.911	0.089	0.875	0.073	0.052		1.000	0.000	1.000	0.000	0.000	This study
	7447	Intron 2	agttc-(C,T)-gtggg	0.911	0.089	0.875	0.073	0.052		1.000	0.000	1.000	0.000	0.000	This study
	7524	Intron 2	ctagc-(T,C)-atgtt	0.879	0.121	0.779	0.200	0.021		0.958	0.042	0.927	0.063	0.010	AJ298878
	7622	Intron 2	tcagt-(A,G)-gaaaa	0.995	0.005	0.989	0.011	0.000		1.000	0.000	1.000	0.000	0.000	This study
	7645	Intron 2	aaatg-(G,A)-tttgt	0.995	0.005	0.990	0.010	0.000		1.000	0.000	1.000	0.000	0.000	This study
	7729	Intron 2	gttcc-(A,G)-cttag	0.899	0.101	0.809	0.181	0.011		0.972	0.028	0.955	0.034	0.011	This study
	7975	Intron 2	ctctc-(G,A)-ttcca	0.941	0.059	0.903	0.075	0.022		1.000	0.000	1.000	0.000	0.000	This study
	7981	Intron 2	ttcca-(T,C)-cgctc	0.909	0.091	0.871	0.075	0.054		1.000	0.000	1.000	0.000	0.000	This study
	8015	Intron 2	gccac-(G,A)-agaty	0.968	0.032	0.935	0.065	0.000		1.000	0.000	1.000	0.000	0.000	This study
	8020	Intron 2	ragat-(T,C)-gtatt	0.903	0.097	0.860	0.086	0.054		1.000	0.000	1.000	0.000	0.000	This study
	8058	Intron 2	acttg-(C,G)-caggc	0.903	0.097	0.860	0.086	0.054		1.000	0.000	1.000	0.000	0.000	This study
	8069	Intron 2	caagt-(A,G)-tacct	0.895	0.105	0.842	0.105	0.053		0.984	0.016	0.979	0.011	0.011	This study
	8153	Intron 2	tttga-(G,A)-ttagg	0.923	0.077	0.901	0.044	0.055		1.000	0.000	1.000	0.000	0.000	This study
	8280	Intron 2	cagct-(T,C)-ttttc	0.995	0.005	0.989	0.011	0.000		1.000	0.000	1.000	0.000	0.000	This study
	8286	Intron 2	ttttc-(A,G)-tctaa	0.939	0.061	0.900	0.078	0.022		1.000	0.000	1.000	0.000	0.000	This study
	8327-8328	Intron 2	agttt-(G,GG)-aattt	0.995	0.005	0.989	0.011	0.000		1.000	0.000	1.000	0.000	0.000	This study
	8357-8366	Intron 2	tggaa-(TTTTTTTTTT,TTTTTTTTT)-cacac	0.918	0.082	0.891	0.054	0.054		1.000	0.000	1.000	0.000	0.000	This study
	8483	Intron 2	ttttt-(A,G)-aatga	0.898	0.102	0.849	0.097	0.054		0.984	0.016	0.979	0.011	0.011	This study
	8526	Intron 2	cctgg-(C,T)-tttct	0.926	0.074	0.863	0.126	0.011		0.958	0.042	0.926	0.063	0.011	This study
	8538	Intron 2	catag-(C,T)-rgtct	0.995	0.005	0.990	0.010	0.000		1.000	0.000	1.000	0.000	0.000	This study
	8539	Intron 2	atagy-(A,G)-gtcta	0.901	0.099	0.865	0.073	0.063		1.000	0.000	1.000	0.000	0.000	This study
	8570	Intron 2	ttctt-(G,A)-tcttg	0.938	0.063	0.896	0.083	0.021		1.000	0.000	1.000	0.000	0.000	This study
	8589	Intron 2	attca-(C,T)-gagaa	0.901	0.099	0.865	0.073	0.063		1.000	0.000	1.000	0.000	0.000	This study
	8631	Intron 2	ggaat-(A,G)-tgtat	0.510	0.490	0.281	0.458	0.260		0.458	0.542	0.211	0.495	0.295	This study
	9022	Intron 2	gagtt-(C,T)-gagat	0.979	0.021	0.968	0.021	0.011		1.000	0.000	1.000	0.000	0.000	This study
	9033	Intron 2	tctta-(T,C)-aacaa	0.989	0.011	0.979	0.021	0.000		0.984	0.016	0.978	0.011	0.011	This study
	9079	Intron 2	agata-(T,C)-agcaa	0.968	0.032	0.937	0.063	0.000		1.000	0.000	1.000	0.000	0.000	This study
	9110	Intron 2	agctt-(T,C)-atttt	0.984	0.016	0.969	0.031	0.000		0.984	0.016	0.978	0.011	0.011	This study
	9139	Intron 2	tccat-(T,C)-agttt	0.958	0.042	0.917	0.083	0.000		0.984	0.016	0.978	0.011	0.011	This study
	9153	Intron 2	tgttt-(G,T)-catta	0.532	0.468	0.316	0.432	0.253		0.473	0.527	0.228	0.489	0.283	This study
	9159-9161	Intron 2	catta-(GGG,GG)-yggca	0.958	0.042	0.916	0.084	0.000		0.984	0.016	0.978	0.011	0.011	This study
	9162	Intron 2	taggg-(T,C)-ggcat	0.916	0.084	0.853	0.126	0.021		0.957	0.043	0.925	0.065	0.011	This study
	9238	Intron 2	tcagc-(G,A)-taatc	0.927	0.073	0.865	0.125	0.010		0.957	0.043	0.925	0.065	0.011	This study
	9244	Intron 2	taatc-(G,A)-ttttt	0.979	0.021	0.969	0.021	0.010		1.000	0.000	1.000	0.000	0.000	This study
	9363	Intron 2	ttctt-(A,G)-tccct	0.835	0.165	0.714	0.242	0.044		0.641	0.359	0.402	0.478	0.120	This study
	9407	Intron 2	aactt-(T,A)-aaaaa	0.973	0.027	0.945	0.055	0.000		1.000	0.000	1.000	0.000	0.000	This study
	9481	Intron 2	gacac-(G,A)-tatct	0.984	0.016	0.969	0.031	0.000		1.000	0.000	1.000	0.000	0.000	This study
	9553	Intron 2	gtaat-(A,G)-ttaga	0.995	0.005	0.989	0.011	0.000		1.000	0.000	1.000	0.000	0.000	This study
	9604-9661	Intron 2	gtaca-(GTAACTTTGTTCTCCATTTCTTTTATGATATATGGTCAAGTTTTCTATTTAAAAAYTGg, TTGTACATT-gtaca	0.500	0.500	0.266	0.468	0.266		0.538	0.462	0.304	0.467	0.228	AJ298878
	9659	Intron 2	gtacagtaactttgttctccatttcttttatgatatatggtcaagttttctatttaaaaa-(T,C)-tggtaca	0.881	0.119	0.881	0.119	0.000		1.000	0.000	1.000	0.000	0.000	This study
	9786	Intron 2	tcttt-(T,C)-ttttt	0.737	0.263	0.558	0.358	0.084		0.621	0.379	0.385	0.473	0.143	AJ298878
	9796	Intron 2	ttttt-(T,C)-ttttt	0.989	0.011	0.979	0.021	0.000		0.984	0.016	0.978	0.011	0.011	This study
	9806	Intron 2	tatga-(A,G)-gcaag	0.958	0.042	0.916	0.084	0.000		0.984	0.016	0.978	0.011	0.011	This study
	9903	Intron 2	tttta-(T,C)-agaac	0.969	0.031	0.938	0.063	0.000		1.000	0.000	1.000	0.000	0.000	This study
	9954	Intron 2	aggga-(G,A)-aagtg	0.849	0.151	0.740	0.219	0.042		0.638	0.362	0.394	0.489	0.117	AJ298878
	9979	Intron 2	taaaa(A,G)-aggcc	0.917	0.083	0.844	0.146	0.010		1.000	0.000	1.000	0.000	0.000	This study
	10021	Intron 2	cctgt-(G,A)-gaagg	0.927	0.073	0.865	0.125	0.010		0.957	0.043	0.926	0.064	0.011	This study
	10122	Intron 2	acagt-(T,A)-agaga	0.917	0.083	0.844	0.146	0.010		0.995	0.005	0.989	0.011	0.000	AJ298878
	10243	Intron 2	agcaa-(C,T)-agttc	0.963	0.037	0.926	0.074	0.000		1.000	0.000	1.000	0.000	0.000	This study
	10269	Intron 2	cattt-(G,A)-acaat	0.984	0.016	0.968	0.032	0.000		1.000	0.000	1.000	0.000	0.000	This study
	10280	Intron 2	cttgt-(A,G)-ggaaa	0.984	0.016	0.968	0.032	0.000		1.000	0.000	1.000	0.000	0.000	This study
	10361	Intron 2	aaata-(G,T)-tgaga	0.963	0.037	0.926	0.074	0.000		1.000	0.000	1.000	0.000	0.000	This study
	10501	Intron 2	caagc-(G,A)-tcagg	0.969	0.031	0.938	0.063	0.000		1.000	0.000	1.000	0.000	0.000	This study
	10551	Intron 2	ctggg-(G,A)-cctgt	0.938	0.063	0.896	0.083	0.021		1.000	0.000	1.000	0.000	0.000	This study
	10613	Intron 2	aatct-(G,A)-atgac	0.918	0.082	0.846	0.143	0.011		1.000	0.000	1.000	0.000	0.000	AJ298878
	10624	Intron 2	tgctg-(G,C)-atggc	0.983	0.017	0.967	0.033	0.000		1.000	0.000	1.000	0.000	0.000	This study
	10631	Intron 2	tggca-(T,G)-gtatt	0.967	0.033	0.933	0.067	0.000		1.000	0.000	1.000	0.000	0.000	This study
	10639-10641	Intron 2	attct-(CCT,[ ])-tcctg	0.995	0.005	0.989	0.011	0.000		1.000	0.000	1.000	0.000	0.000	This study
	10635-10666	Intron 2	akgta-(TTCTCCTTCCTGAGTTTTCTCCTTCCTGAGTT,TTCTCCTTCCTGAGTT-gactt	0.972	0.028	0.944	0.056	0.000		1.000	0.000	1.000	0.000	0.000	This study
	10686-10695	Intron 2	cagct-(CAC,GAACTTGTTA)-attag	0.742	0.258	0.584	0.315	0.101		0.598	0.402	0.337	0.522	0.141	AJ298878
	10796	Intron 2	ttcac-(G,A)-gtgct	0.977	0.023	0.966	0.023	0.011		1.000	0.000	1.000	0.000	0.000	This study
	10890-10903	Intron 2	aaaga-(TTCTCTGGAT,GGGTCCGGATTCGG)-tctaa	0.968	0.032	0.936	0.064	0.000		1.000	0.000	1.000	0.000	0.000	This study
	11200	Intron 2	tagtt-(G,A)-tagtc	0.974	0.026	0.947	0.053	0.000		1.000	0.000	1.000	0.000	0.000	This study
	11212	Intron 2	agttg-(C,G)-aataa	0.974	0.026	0.947	0.053	0.000		1.000	0.000	1.000	0.000	0.000	This study
	11355	Intron 2	tttta-(C,G)-ttttg	0.969	0.031	0.938	0.063	0.000		1.000	0.000	1.000	0.000	0.000	This study
	11457	Intron 2	ttaga-(T,C)-agaaa	0.990	0.010	0.979	0.021	0.000		0.973	0.027	0.957	0.032	0.011	This study
	11502	Intron 2	cctat-(G,A)-taact	0.969	0.031	0.938	0.063	0.000		1.000	0.000	1.000	0.000	0.000	This study
	11523	Intron 2	gttaa-(C,G)-agctt	0.969	0.031	0.938	0.063	0.000		1.000	0.000	1.000	0.000	0.000	This study
	11559	Intron 2	gaatt-(C,G)-ttcaa	0.995	0.005	0.990	0.010	0.000		1.000	0.000	1.000	0.000	0.000	This study
	11677	Intron 2	agtga-(G,A)-accat	0.516	0.484	0.292	0.448	0.260		0.462	0.538	0.215	0.495	0.290	This study
	11698	Intron 2	aatga-(C,G)-caaag	1.000	0.000	1.000	0.000	0.000		0.995	0.005	0.989	0.011	0.000	This study
	11753	Intron 2	gtaac-(C,A)-tggtt	0.969	0.031	0.938	0.063	0.000		1.000	0.000	1.000	0.000	0.000	This study
	11802	Intron 2	gaatc-(A,C)-tgact	0.969	0.031	0.938	0.063	0.000		1.000	0.000	1.000	0.000	0.000	This study
	11830	Intron 2	acata-(T,C)-cacat	0.979	0.021	0.958	0.042	0.000		1.000	0.000	1.000	0.000	0.000	This study
	11849	Intron 2	actcc-(A,G)-tataa	0.953	0.047	0.917	0.073	0.010		0.968	0.032	0.935	0.065	0.000	This study
	12115	Intron 2	tgaaa-(C,G)-aatag	0.990	0.010	0.979	0.021	0.000		0.984	0.016	0.978	0.011	0.011	This study
	12260	Intron 2	cattt-(A,T)-gtcaa	0.964	0.036	0.927	0.073	0.000		0.888	0.112	0.798	0.181	0.021	This study
	12372	Intron 2	acttt-(C,G)-aagtt	0.969	0.031	0.938	0.063	0.000		1.000	0.000	1.000	0.000	0.000	This study
	12448	Intron 2	cattt-(G,A)-cattt	0.969	0.031	0.938	0.063	0.000		1.000	0.000	1.000	0.000	0.000	This study
	12470	Intron 2	cagtt-(T,G)-attca	0.989	0.011	0.979	0.021	0.000		1.000	0.000	1.000	0.000	0.000	This study
	12670	Intron 2	aactg-(C,T)-agcaa	0.973	0.027	0.947	0.053	0.000		1.000	0.000	1.000	0.000	0.000	This study
	12698	Intron 2	gatac-(A,G)-tacaa	0.737	0.263	0.663	0.147	0.189		0.413	0.587	0.359	0.109	0.533	AJ298878
	12785-12787	Intron 2	acata-(CRAg,[ ])-ggttg	0.849	0.151	0.750	0.198h	0.052		0.574	0.426	0.415	0.319i	0.266	This study
	12786	Intron 2	catac-(G,A)-aggtt	0.965j	0.035j	0.931j	0.069j	0.000j		1.000j	0.000j	1.000j	0.000j	0.000j	This study
	12930	Intron 2	taaaa-(T,C)-ttgca	0.921	0.079	0.853	0.137	0.011		1.000	0.000	1.000	0.000	0.000	This study
	12992	Intron 2	agaca-(T,G)-ttgca	0.995	0.005	0.989	0.011	0.000		1.000	0.000	1.000	0.000	0.000	This study
	13006	Intron 2	cagag-(T,A)-tacag	0.726	0.274	0.600	0.253	0.147		0.425	0.575	0.344	0.161	0.495	AJ298878
	13043	Intron 2	ttctc-(C,G)-tttar	0.974	0.026	0.947	0.053	0.000		1.000	0.000	1.000	0.000	0.000	This study
	13048	Intron 2	sttta-(A,G)-tactt	0.938	0.063	0.896	0.083	0.021		1.000	0.000	1.000	0.000	0.000	This study
	13238	Intron 2	gtttt-(A,G)-tcttt	0.849	0.151	0.763	0.172	0.065		0.500	0.500	0.415	0.170	0.415	This study
	13271	Intron 2	gaaga-(C,T)-acaga	0.995	0.005	0.989	0.011	0.000		1.000	0.000	1.000	0.000	0.000	This study
	13316	Intron 2	ctgag-(G,T)-gggga	0.995	0.005	0.989	0.011	0.000		1.000	0.000	1.000	0.000	0.000	This study
	13345	Intron 2	agaca-(G,A)-gctga	0.989	0.011	0.979	0.021	0.000		1.000	0.000	1.000	0.000	0.000	This study
	13461-13466	Intron 2	ggagt-(TGTTGT,TGT)-agcca	0.973	0.027	0.946	0.054	0.000		1.000	0.000	1.000	0.000	0.000	This study
	13615	Intron 2	gtgta-(T,C)-gtgcc	0.995	0.005	0.989	0.011	0.000		1.000	0.000	1.000	0.000	0.000	This study
	13653	Intron 2	actag-(T,C)-ctgaa	0.990	0.010	0.979	0.021	0.000		1.000	0.000	1.000	0.000	0.000	This study
	13793	Intron 2	tattc-(A,G)-gttac	0.516	0.484	0.358	0.316	0.326		0.601	0.399	0.500	0.202	0.298	AJ298878
	13834	Intron 2	tgaga-(G,T)-tctag	0.995	0.005	0.989	0.011	0.000		1.000	0.000	1.000	0.000	0.000	This study
	13861	Intron 2	tcttg-(C,G)-ggggg	0.661	0.339	0.500	0.322	0.178		0.440	0.560	0.286	0.308	0.407	This study
	13862-13872	Intron 2	cttgs-(GGGGGGGGGG, GGGG)-rgggtk	0.807	0.192	0.484	0.286	0.000		0.657	0.343	0.290	0.613	0.000	This study
	13873	Intron 2	ggggg-(G,A)-gggtc	0.911	0.089	0.884	0.053	0.063		1.000	0.000	1.000	0.000	0.000	This study
	13925	Intron 2	tatag-(C,G)-tcaaa	0.718	0.282	0.585	0.266	0.149		0.935	0.065	0.882	0.108	0.011	This study
	13971	Intron 2	aagat-(G,A)-gagcc	0.968	0.032	0.935	0.065	0.000		1.000	0.000	1.000	0.000	0.000	This study
	13995	Intron 2	tcttc-(G,C)-ttcag	0.750	0.250	0.594	0.313	0.094		0.615	0.385	0.374	0.484	0.143	AJ298878
	14048	Intron 2	agcct-(G,T)-tcaca	0.758	0.242	0.611	0.295	0.095		0.612	0.388	0.351	0.521	0.128	This study
	14172	Intron 2	acctg-([ ],C)-ttggg	0.995	0.005	0.990	0.010	0.000		1.000	0.000	1.000	0.000	0.000	This study
	14198	Intron 2	cacag-(A,T)-gggct	0.979	0.021	0.958	0.042	0.000		1.000	0.000	1.000	0.000	0.000	This study
	14214	Intron 2	gcctt-(T,C)-agaac	0.995	0.005	0.990	0.010	0.000		1.000	0.000	1.000	0.000	0.000	This study
	14452	Intron 2	tagac-(C,G)-tgtga	0.938	0.063	0.896	0.083	0.021		1.000	0.000	1.000	0.000	0.000	This study
	14638	Intron 2	ccttt-(G,A)-caaaa	0.859	0.141	0.750	0.219	0.031		0.654	0.346	0.436	0.436	0.128	This study
	14796-14802	Intron 2	cacac-(AAAAA,AAAAAAA)-taggc	0.929	0.071	0.870	0.120	0.011		0.962	0.038	0.935	0.054	0.011	AJ298878
	14900	Intron 2	caaat-(G,A)-aacta	0.984	0.016	0.969	0.031	0.000		1.000	0.000	1.000	0.000	0.000	This study
	14934	Intron 2	tgccc-(T,G)-ccctc	0.989	0.011	0.979	0.021	0.000		1.000	0.000	1.000	0.000	0.000	This study
	14988	Intron 2	tgcag-(C,T)-tgttt	0.938	0.063	0.896	0.083	0.021		1.000	0.000	1.000	0.000	0.000	This study
	15070	Intron 2	actcc-(A,T)-gtatt	0.990	0.010	0.979	0.021	0.000		0.984	0.016	0.978	0.011	0.011	This study
	15088	Intron 2	tccag-(T,C)-atact	0.740	0.260	0.573	0.333	0.094		0.941	0.059	0.882	0.118	0.000	AJ298878
	15118	Intron 2	atccc-(A,G)-tggtc	0.995	0.005	0.990	0.010	0.000		1.000	0.000	1.000	0.000	0.000	This study
	15150	Intron 2	gttca-(T,C)-gaggy	0.969	0.031	0.938	0.063	0.000		1.000	0.000	1.000	0.000	0.000	This study
	15155	Intron 2	ygagg-(T,C)-cacga	0.968	0.032	0.937	0.063	0.000		1.000	0.000	1.000	0.000	0.000	This study
	15226	Intron 2	ataaa-(C,T)-tggtt	0.920	0.080	0.851	0.138	0.011		1.000	0.000	1.000	0.000	0.000	This study
	15308	Intron 2	aaagg-(A,G)-aaagc	0.925	0.075	0.860	0.129	0.011		0.957	0.043	0.924	0.065	0.011	This study
	15363-15365	Intron 2	actta-(CCC,CC)-tacaa	0.995	0.005	0.989	0.011	0.000		1.000	0.000	1.000	0.000	0.000	This study
	15414	Intron 2	aaacc-(A,G)-caaac	0.969	0.031	0.938	0.063	0.000		1.000	0.000	1.000	0.000	0.000	This study
	15469	Intron 2	gggtc-(T,C)-gtcaa	0.995	0.005	0.990	0.010	0.000		1.000	0.000	1.000	0.000	0.000	This study
	15614	Intron 2	ctaac-(A,G)-grgct	0.964	0.036	0.927	0.073	0.000		1.000	0.000	1.000	0.000	0.000	This study
	15616	Intron 2	aacrg-(A,G)-gctgg	0.984	0.016	0.969	0.031	0.000		1.000	0.000	1.000	0.000	0.000	This study
	15632	Intron 2	cacaa-(A,G)-cagca	0.547	0.453	0.347	0.400	0.253		0.457	0.543	0.213	0.489	0.298	AJ298878
	15752	Intron 2	tgacc-(G,A)-agaag	0.972	0.028	0.944	0.056	0.000		1.000	0.000	1.000	0.000	0.000	This study
	16122	Intron 2	agtca-(A,G)-tgtat	0.925	0.075	0.860	0.129	0.011		0.955	0.045	0.921	0.067	0.011	AJ298878
	16197	Intron 2	accat-(A,G)-tttat	0.968	0.032	0.935	0.065	0.000		1.000	0.000	1.000	0.000	0.000	This study
	16222	Intron 2	actag-(G,A)-attta	0.774	0.226	0.645	0.258	0.097		0.619	0.381	0.364	0.511	0.125	This study
	16422	Intron 2	acttt-(T,G)-ccatt	0.979	0.021	0.968	0.021	0.011		1.000	0.000	1.000	0.000	0.000	This study
	16575-16580	Intron 2	tggac-TATA,TATATA)-cagtc	0.979	0.021	0.958	0.042	0.000		1.000	0.000	1.000	0.000	0.000	This study
	16699	Intron 2	tttac-(G,T)-aggtg	0.948	0.036	0.896	0.073	0.000		0.892	0.107	0.806	0.172	0.022	This study
	16699	Intron 2	tttac-(G,A)-aggtg	0.948	0.016	0.896	0.031	0.000		0.892	0.000	0.806	0.000	0.000	This study
	16871	Intron 2	tacta-(T,C)-cttat	0.984	0.016	0.969	0.031	0.000		1.000	0.000	1.000	0.000	0.000	This study
	16901	Intron 2	caatt-(A,G)-ttgct	0.995	0.005	0.989	0.011	0.000		1.000	0.000	1.000	0.000	0.000	This study
	16928	Intron 2	gttga-(T,C)-ttttt	0.990	0.010	0.979	0.021	0.000		0.983	0.017	0.977	0.011	0.011	This study
	16994	Intron 2	agtgt-(G,C)-tggaa	0.969	0.031	0.938	0.063	0.000		1.000	0.000	1.000	0.000	0.000	This study
	17210	Intron 2	cactc-(C,T)-rttgt	0.984	0.016	0.969	0.031	0.000		1.000	0.000	1.000	0.000	0.000	This study
	17211	Intron 2	actcy-(G,A)-ttgty	0.755	0.245	0.604	0.302	0.094		0.625	0.375	0.375	0.500	0.125	AJ298878
	17284	Intron 2	gagtc-(G,A)-gacac	1.000	0.000	1.000	0.000	0.000		0.909	0.091	0.818	0.182	0.000	AJ298878
	17292	Intron 2	cacaa-(T,C)-ctagc	0.974	0.026	0.947	0.053	0.000		1.000	0.000	1.000	0.000	0.000	This study
	17351	Intron 2	gggga-(C,T)-gtcct	0.938	0.063	0.896	0.083	0.021		1.000	0.000	1.000	0.000	0.000	This study
	17396	Intron 2	aaaat-(T,C)-atcta	0.995	0.005	0.989	0.011	0.000		1.000	0.000	1.000	0.000	0.000	This study
	17404-17406	Intron 2	ctatt-(AAT,[ ])-tatgt	0.969	0.031	0.938	0.063	0.000		1.000	0.000	1.000	0.000	0.000	This study
	17435	Intron 2	aatct-(T,C)-tatta	0.995	0.005	0.990	0.010	0.000		1.000	0.000	1.000	0.000	0.000	This study
	17518-17521	Intron 2	cagtc-([ ],GCTC)-tgttg	0.995	0.005	0.990	0.010	0.000		1.000	0.000	1.000	0.000	0.000	This study
	17543	Intron 2	ttgtg-(T,G)-ccycc	0.969	0.031	0.938	0.063	0.000		1.000	0.000	1.000	0.000	0.000	This study
	17546	Intron 2	tgkcc-(T,C)-ccayr	0.995	0.005	0.990	0.010	0.000		1.000	0.000	1.000	0.000	0.000	This study
	17550	Intron 2	cycca-(T,C)-rgact	0.927	0.073	0.865	0.125	0.010		0.957	0.043	0.926	0.064	0.011	This study
	17551	Intron 2	yccay-(G,A)-gactg	0.995	0.005	0.990	0.010	0.000		1.000	0.000	1.000	0.000	0.000	This study
	17579	Intron 2	ctgtc-(T,C)-atcac	0.547	0.453	0.344	0.406	0.250		0.457	0.543	0.213	0.489	0.298	This study
	17689	Intron 2	cagca-(T,A)-cagrg	0.938	0.063	0.896	0.083	0.021		1.000	0.000	1.000	0.000	0.000	This study
	17693	Intron 2	awcag-(G,A)-gtctt	0.995	0.005	0.990	0.010	0.000		1.000	0.000	1.000	0.000	0.000	This study
	17784	Intron 2	actga-(T,A)-ctcct	0.984	0.016	0.969	0.031	0.000		1.000	0.000	1.000	0.000	0.000	This study
	17851	Intron 2	caaca-(T,G)-aacag	1.000	0.000	1.000	0.000	0.000		0.995	0.005	0.990	0.010	0.000	This study
	17857	Intron 2	aacag-(T,C)-tcaaa	0.995	0.005	0.990	0.010	0.000		1.000	0.000	1.000	0.000	0.000	This study
	17874	Intron 2	gttgg-(T,G)-cataa	0.969	0.031	0.938	0.063	0.000		1.000	0.000	1.000	0.000	0.000	This study
	17899	Intron 2	agtaa-(G,T)-cgtct	0.917	0.083	0.844	0.146	0.010		1.000	0.000	1.000	0.000	0.000	AJ298878
	17923	Intron 2	ctgca-(A,G)-tcacc	0.990	0.010	0.979	0.021	0.000		0.984	0.016	0.979	0.010	0.010	This study
	17952	Intron 2	gcccc-(A,C)-aaamt	0.942	0.058	0.905	0.074	0.021		1.000	0.000	1.000	0.000	0.000	This study
	17956	Intron 2	cmaaa-(A,C)-taaag	0.974	0.026	0.947	0.053	0.000		1.000	0.000	1.000	0.000	0.000	This study
	18007	Intron 2	gctaa-(A,G)-ggatt	0.995	0.005	0.989	0.011	0.000		1.000	0.000	1.000	0.000	0.000	This study
	18029	Intron 2	tgact-(A,G)-ttctc	0.989	0.011	0.979	0.021	0.000		0.984	0.016	0.979	0.011	0.011	This study
	18059	Intron 2	gtgtt-(A,G)-taaca	0.914	0.086	0.839	0.151	0.011		1.000	0.000	1.000	0.000	0.000	AJ298878
	18096	Intron 2	gcatt-(T,C)-ctagt	0.597	0.403	0.441	0.312	0.247		0.574	0.426	0.309	0.532	0.160	This study
	18196-18201	Intron 2	aagat-(CTTCTT,CTT)-tattt	0.995	0.005	0.989	0.011	0.000		1.000	0.000	1.000	0.000	0.000	This study
	18217-18224	Intron 2	caaac-(AGAAAGAA, AGAA)-aattc	0.995	0.005	0.989	0.011	0.000		1.000	0.000	1.000	0.000	0.000	This study
	18240	Intron 2	ggtct-(C,T)attaa	0.995	0.005	0.989	0.011	0.000		1.000	0.000	1.000	0.000	0.000	This study
	18254-18259	Intron 2	ttgag-(TTCTTC,TTC)-ttatt	0.984	0.016	0.969	0.031	0.000		1.000	0.000	1.000	0.000	0.000	This study
	18479	Intron 2	ttcct-(C,T)-acctc	0.849	0.151	0.740	0.219	0.042		0.634	0.366	0.398	0.473	0.129	This study
	18558	Intron 2	caaag-(A,C)-gacac	0.995	0.005	0.990	0.010	0.000		1.000	0.000	1.000	0.000	0.000	This study
	18596	Intron 2	tccac-(C,A)-ttccr	0.995	0.005	0.990	0.010	0.000		1.000	0.000	1.000	0.000	0.000	This study
	18601	Intron 2	mttcc-(G,A)-tcttc	0.995	0.005	0.990	0.010	0.000		1.000	0.000	1.000	0.000	0.000	This study
	18608	Intron 2	cttct-(G,A)-tccac	0.995	0.005	0.990	0.010	0.000		1.000	0.000	1.000	0.000	0.000	This study
	18650	Intron 2	cctca-(A,G)-ttctt	0.917	0.083	0.844	0.146	0.010		1.000	0.000	1.000	0.000	0.000	This study
	18704	Intron 2	gttct-(C,T)-rtgtt	0.958	0.042	0.927	0.063	0.010		1.000	0.000	1.000	0.000	0.000	This study
	18705	Intron 2	ttcty-(A,G)-tgttc	0.984	0.016	0.969	0.031	0.000		1.000	0.000	1.000	0.000	0.000	This study
	18823	Intron 2	caaga-(A,C)-tgagg	0.995	0.005	0.990	0.010	0.000		1.000	0.000	1.000	0.000	0.000	This study
	18979	Intron 2	tagta-(G,A)-aaaca	0.927	0.073	0.865	0.125	0.010		0.957	0.043	0.925	0.065	0.011	This study
	19170	Intron 2	tggca-(A,G)-atggt	0.995	0.005	0.990	0.010	0.000		1.000	0.000	1.000	0.000	0.000	This study
	19190	Intron 2	catgt-(A,G)-gtttg	0.995	0.005	0.990	0.010	0.000		1.000	0.000	1.000	0.000	0.000	This study
	19392	Intron 2	ctgtg-(C,T)-ttgcc	0.927	0.073	0.865	0.125	0.010		0.957	0.043	0.926	0.064	0.011	This study
	19413	Intron 2	agata-(T,C)-gtgtc	0.776	0.224	0.646	0.260	0.094		0.591	0.409	0.333	0.516	0.151	This study
	19478	Intron 2	actaa-(G,A)-actca	0.859	0.141	0.750	0.219	0.031		0.661	0.339	0.430	0.462	0.108	This study
	19520	Intron 2	acaca-(G,A)-ccttt	0.973	0.027	0.946	0.054	0.000		1.000	0.000	1.000	0.000	0.000	This study
	19583	Intron 2	ttata-(G,A)-gtgtg	0.984	0.016	0.968	0.032	0.000		1.000	0.000	1.000	0.000	0.000	This study
	19630	Intron 2	tattg-([ ],T)-tattg	0.995	0.005	0.989	0.011	0.000		1.000	0.000	1.000	0.000	0.000	This study
	19671	Intron 2	tttat-(G,A)-tgttc	0.964	0.036	0.927	0.073	0.000		1.000	0.000	1.000	0.000	0.000	This study
	19685	Intron 2	agatg-(A,G)-taatt	0.984	0.016	0.969	0.031	0.000		1.000	0.000	1.000	0.000	0.000	This study
	19693	Intron 2	attcc-(T,C)-tcatt	0.995	0.005	0.990	0.010	0.000		1.000	0.000	1.000	0.000	0.000	This study
	19777	Intron 2	aagag-(G,T)-ctcat	0.990	0.010	0.979	0.021	0.000		1.000	0.000	1.000	0.000	0.000	This study
	19878	Intron 2	cccaa-(C,T)-tggac	0.995	0.005	0.990	0.010	0.000		1.000	0.000	1.000	0.000	0.000	This study
	19932	Intron 2	tccag-(G,A)-aacta	0.995	0.005	0.990	0.010	0.000		1.000	0.000	1.000	0.000	0.000	This study
	19968	Intron 2	cagag-(T,C)-ttcta	0.750	0.250	0.596	0.309	0.096		0.592	0.408	0.337	0.511	0.152	AJ298878
	19993	Intron 2	acaag-(C,T)-ccagt	0.968	0.032	0.937	0.063	0.000		1.000	0.000	1.000	0.000	0.000	This study
	20010	Intron 2	aatca-(C,A)-tactt	0.984	0.016	0.968	0.032	0.000		1.000	0.000	1.000	0.000	0.000	This study
	20088	Intron 2	tacca-(G,A)-tcaga	0.964	0.036	0.927	0.073	0.000		1.000	0.000	1.000	0.000	0.000	This study
	20233	Intron 2	acttt-(C,T)-gtgag	0.984	0.016	0.968	0.032	0.000		1.000	0.000	1.000	0.000	0.000	This study
	20257	Intron 2	gaaga-(A,T)-tattt	0.968	0.032	0.937	0.063	0.000		1.000	0.000	1.000	0.000	0.000	This study
	20273	Intron 2	ctaga-(C,A)-tgttt	0.963	0.037	0.926	0.074	0.000		1.000	0.000	1.000	0.000	0.000	This study
	20450	Exon 3, CDS, L23 synonymous	ggcct-(C,T)-tgcaa	0.979	0.021	0.958	0.042	0.000		1.000	0.000	1.000	0.000	0.000	AY335912
	20489	Exon 3, CDS, T36 synonymous	aacac-(T,A)-ggggg	0.995	0.005	0.989	0.011	0.000		1.000	0.000	1.000	0.000	0.000	AY335912
	20507	Exon 3, CDS, P42 synonymous	taccc-(A,G)-ggaca	0.995	0.005	0.990	0.010	0.000		1.000	0.000	1.000	0.000	0.000	AY335912
	20592-20615	Exon 3, CDS Octapeptidel	gccag-(CCTCATGGAGGTGGCTGGGGCCARg,[ ])-cctca	0.953	0.047	0.906	0.094m	0.000		0.885	0.115	0.791	0.187n	0.022	X55882
	20615	Exon 3, CDS, Q78 synonymous	ggcca-(G,A)-cctca	0.707o	0.293o	0.540o	0.333o	0.126o		0.549o	0.451o	0.278o	0.541o	0.181o	AJ132392
	20720	Exon 3, CDS, P113 synonymous	aaacc-(C,T)-agtaa	0.859	0.141	0.760	0.198	0.042		1.000	0.000	1.000	0.000	0.000	AY335912
	20842	Exon 3, CDS, S154N	tggca-(G,A)-tgact	0.995	0.005	0.990	0.010	0.000		1.000	0.000	1.000	0.000	0.000	AF117327
	20936	Exon 3, CDS, N185 synonymous	aacaa-(C,T)-tttgt	0.969	0.031	0.938	0.063	0.000		1.000	0.000	1.000	0.000	0.000	AY335912
	20957	Exon 3, CDS, N192 synonymous	gtcaa-(C,T)-atcac	0.901	0.099	0.813	0.177	0.010		0.942	0.058	0.884	0.116	0.000	X55882
	21011	Exon 3, CDS, T210 synonymous	ttcac-(C,T)-gaaac	0.984	0.016	0.969	0.031	0.000		1.000	0.000	1.000	0.000	0.000	AY335912
	21056	Exon 3, CDS, C225 synonymous	atgtg-(C,T)-atyac	0.995	0.005	0.990	0.010	0.000		1.000	0.000	1.000	0.000	0.000	AY335912
	21059	Exon 3, CDS, I226 synonymous	tgyat-(T,C)-accca	0.995	0.005	0.990	0.010	0.000		1.000	0.000	1.000	0.000	0.000	AF117327
	21456	Exon 3, 3'UTR	ccttt-(T,C)-ggaat	0.995	0.005	0.990	0.010	0.000		1.000	0.000	1.000	0.000	0.000	This study
	21680	Exon 3, 3'UTR	actta-(T,C)-gggya	0.737	0.263	0.558	0.358	0.084		0.278	0.722	0.133	0.289	0.578	AJ298878
	21684	Exon 3, 3'UTR	ayggg-(T,C)-agagg	0.995	0.005	0.990	0.010	0.000		1.000	0.000	1.000	0.000	0.000	This study
	21697	Exon 3, 3'UTR	atttt-(C,T)-acaag	0.990	0.010	0.979	0.021	0.000		0.984	0.016	0.979	0.011	0.011	This study
	21709	Exon 3, 3'UTR	aatga-(A,G)-cataa	0.906	0.094	0.833	0.146	0.021		0.995	0.005	0.989	0.011	0.000	AJ298878
	21751	Exon 3, 3'UTR	acata-(T,C)-gggag	0.927	0.073	0.865	0.125	0.010		0.957	0.043	0.915	0.085	0.000	AJ298878
	21760	Exon 3, 3'UTR	agagg-(T,G)-gccct	1.000	0.000	1.000	0.000	0.000		0.989	0.011	0.979	0.021	0.000	This study
	21883	Exon 3, 3'UTR	acact-(G,A)-agagc	0.990	0.010	0.979	0.021	0.000		1.000	0.000	1.000	0.000	0.000	This study
	21995	Exon 3, 3'UTR	gaact-(C,A)-tagtg	0.984	0.016	0.969	0.031	0.000		1.000	0.000	1.000	0.000	0.000	This study
	22026	Exon 3, 3'UTR	ccttg-(G,A)-actgc	0.990	0.010	0.979	0.021	0.000		0.984	0.016	0.979	0.011	0.011	This study
	22273	Exon 3, 3'UTR	ggtgt-(C,T)-rcaga	0.984	0.016	0.969	0.031	0.000		0.995	0.005	0.990	0.010	0.000	This study
	22274	Exon 3, 3'UTR	gtgty-(G,A)-cagag	0.969	0.031	0.938	0.063	0.000		0.995	0.005	0.990	0.010	0.000	This study
	22280	Exon 3, 3'UTR	cagag-(T,G)-tggac	0.895	0.105	0.811	0.168	0.021		1.000	0.000	1.000	0.000	0.000	AJ298878
	22292-22293	Exon 3, 3'UTR	cgact-(GA,[ ])-gtgac	0.896	0.104	0.802	0.188	0.010		0.948	0.052	0.906	0.083	0.010	BN000291
	22401	Exon 3, 3'UTR	gactg-(G,A)-taaga	0.862	0.138	0.766	0.191	0.043		0.632	0.368	0.407	0.451	0.143	AB001468
	22503	Exon 3, 3'UTR	aaaac-(A,G)-aaatt	0.995	0.005	0.989	0.011	0.000		1.000	0.000	1.000	0.000	0.000	This study
	22568	Exon 3, 3'UTR	aaata-(T,C)-cttaa	0.995	0.005	0.989	0.011	0.000		1.000	0.000	1.000	0.000	0.000	This study
	22667	Exon 3, 3'UTR	gttca-(G,A)-tattg	0.726	0.274	0.558	0.337	0.105		0.585	0.415	0.340	0.489	0.170	AJ298878
	22822-22849	Exon 3, 3'UTR	acctg-(TTTTTGTAAGGTACTTTTTGTAAGGTAC,TTTTTGTAAGGTAC)-taagg	0.926	0.074	0.863	0.126	0.011		1.000	0.000	1.000	0.000	0.000	AJ298878
	23211-23221	Exon 3, 3'UTR	gatgg-(AAGAAAAGAAG, AAGAAAAG)-caaaa	0.974	0.016	0.947	0.032	0.000		1.000	0.000	1.000	0.000	0.000	This study
	23211-23221	Exon 3, 3'UTR	gatgg-(AAGAAAAGAAG, AAGAAG)-caaaa	0.974	0.011	0.947	0.021	0.000		1.000	0.000	1.000	0.000	0.000	AJ298878
	23239	Exon 3, 3'UTR	catat-(C,A)-atgct	0.978	0.022	0.968	0.022	0.011		1.000	0.000	1.000	0.000	0.000	This study
	23351	Exon 3, 3'UTR	gaagt-(T,A)-ttgtg	0.874	0.126	0.779	0.189	0.032		0.641	0.359	0.417	0.448	0.135	BN000291
	23423	Exon 3, 3'UTR	tcaaa-(T,G)-tgaga	0.974	0.026	0.947	0.053	0.000		0.989	0.011	0.979	0.021	0.000	AJ298878
	23445	Exon 3, 3'UTR	atcaa-(T,G)-gttat	0.990	0.010	0.979	0.021	0.000		0.995	0.005	0.990	0.010	0.000	This study
	23455	Exon 3, 3'UTR	tacca-(C,T)-gtggg	0.868	0.132	0.768	0.200	0.032		0.641	0.359	0.417	0.448	0.135	AJ298878
	23569	Exon 3, 3'UTR	caaaa-(A,C)-aaaam	0.974	0.026	0.948	0.052	0.000		0.990	0.010	0.979	0.021	0.000	This study
	23574	Exon 3, 3'UTR	maaaa-(A,C)-maaaa	0.907	0.093	0.837	0.140	0.023		0.995	0.005	0.989	0.011	0.000	This study
	23575	Exon 3, 3'UTR	aaaam-(C,A)-aaaaa	0.989	0.011	0.977	0.023	0.000		0.995	0.005	0.989	0.011	0.000	This study
	23661	Exon 3, 3'UTR	aaaca-(G,T)-atttt	0.979	0.021	0.958	0.042	0.000		1.000	0.000	1.000	0.000	0.000	This study
	23877	Exon 3, 3'UTR	cagca-(T,C)-tcaat	0.995	0.005	0.990	0.010	0.000		1.000	0.000	1.000	0.000	0.000	This study
	23888	Exon 3, 3'UTR	gaaaa-(G,A)-catcc	0.896	0.104	0.802	0.188	0.010		0.943	0.057	0.896	0.094	0.010	AJ298878
	23898	Exon 3, 3'UTR	cagaa-(T,G)-tagtc	0.995	0.005	0.990	0.010	0.000		1.000	0.000	1.000	0.000	0.000	This study
	23992	Exon 3, 3'UTR	acctg-(C,G)-tgtat	0.995	0.005	0.990	0.010	0000		1.000	0.000	1.000	0000	0.000	This study
	24162	Exon 3, 3'UTR	aaaac-(G,A)-gcaga	0.766	0.234	0.615	0.302	0.083		0.583	0.417	0.333	0.500	0.167	This study
	24170	Exon 3, 3'UTR	agaag-(A,G)-tagtg	0.968	0.032	0.937	0.063	0.000		1.000	0.000	1.000	0.000	0.000	This study
	24197	Exon 3, 3'UTR	aagtt-(C,G)-ttggt	0.974	0.026	0.948	0.052	0.000		1.000	0.000	1.000	0.000	0.000	This study
	24355	Exon 3, 3'UTR	aaata-(C,T)-gcatg	0.995	0.005	0.990	0.010	0.000		1.000	0.000	1.000	0.000	0.000	This study
	24463	3' genome region	aggag-(T,G)-atctt	0.865	0.135	0.771	0.188	0.042		0.641	0.359	0.417	0.448	0.135	AJ298878
	24487-24491	3' genome region	ggctg-(TTTT,TTTTT)-cacca	0.990	0.010	0.979	0.021	0.000		0.984	0.016	0.979	0.010	0.010	AJ298878
	24578	3' genome region	gttgc-(G,A)-gcagg	0.745	0.255	0.583	0.323	0.094		0.568	0.432	0.313	0.510	0.177	AJ298878
	24672	3' genome region	taccc-(G,A)-tcaaa	0.969	0.031	0.938	0.063	0.000		0.896	0.104	0.813	0.167	0.021	This study
	24679	3' genome region	caaag-(T,G)-tacta	0.995	0.005	0.990	0.010	0.000		1.000	0.000	1.000	0.000	0.000	This study
	24710	3' genome region	ccttg-(C,T)-attct	0.865	0.135	0.771	0.188	0.042		0.641	0.359	0.417	0.448	0.135	This study
	24826	3' genome region	caggt-(C,T)-ataaa	0.995	0.005	0.990	0.010	0.000		1.000	0.000	1.000	0.000	0.000	This study
	24850	3' genome region	tgaca-(A,G)-cacmc	0.995	0.005	0.990	0.010	0.000		1.000	0.000	1.000	0.000	0.000	This study
	24854	3' genome region	arcac-(C,A)-cattg	0.990	0.010	0.979	0.021	0.000		0.984	0.016	0.979	0.010	0.010	This study
	24881	3' genome region	tgtac-(G,A)-gtcaa	0.995	0.005	0.990	0.010	0.000		1.000	0.000	1.000	0.000	0.000	This study
	25009	3' genome region	gttca-(T,C)-taaca	0.995	0.005	0.990	0.010	0.000		1.000	0.000	1.000	0.000	0.000	This study
	25081	3' genome region	tgcca-(G,A)-tgtcc	0.969	0.031	0.938	0.063	0.000		0.896	0.104	0.813	0.167	0.021	This study
	25177	3' genome region	aattt-(A,T)-aaaat	0.990	0.010	0.979	0.021	0.000		1.000	0.000	1.000	0.000	0.000	This study
	25209	3' genome region	ttact-(C,T)-agtta	0.995	0.005	0.990	0.010	0.000		1.000	0.000	1.000	0.000	0.000	This study
	25224	3' genome region	ttaac-(A,G)-taagr	0.896	0.104	0.802	0.188	0.010		0.942	0.058	0.895	0.095	0.011	This study
	25229	3' genome region	rtaag-(A,G)-agtgc	0.875	0.125	0.781	0.188	0.031		0.651	0.349	0.427	0.448	0.125	This study
a Bi-allelic allele or genotype frequencies that do not add up to 1.000 are the result of rounding errors.
b Position of polymorphic alleles enclosed in parenthesis in GenBank file # DQ457195.
c The nucleotide alleles are shown in the order of their prevalence in the beef cattle panel MBCDP2.1 (ie, allele 1 corresponds to the major allele).
	d The GenBank files of SNPS observed in this study that were previously reported are listed. All other polymorphisms are cited to this study.
e Brackets denote a deletion allele.
f Sander et al 2004 report CC or TT alleles at nucleotide positions corresponding to 5216-5217.
g Polymorphism allele contains a polymorphism.
h Frequency of animals heterozygous for InDel (12785-12787) with G allele at position 12786 = 0.188, those with A allele at position 12786 = 0.010.
I Frequency of animals heterozygous for InDel (12785-12787) with G allele at position 12786 = 0.277, those with A allele at position 12786 = 0.011, three heterozygous animals had missing data at position 12786.
j Frequencies based on animals homozygous for insertion allele at position 12785-12787.
k Five allele InDel, frequencies for three alleles (GGGGG, GGGGGTGGGGG, GGGGGGGGG) are not shown.
l PRNP alleles with five or six octapeptides were observed in our populations. PRNP alleles with five octapeptides were missing octapeptide #3; amino acid seq=PHGGGWGQPH, Octapeptide #7 was not observed in this study.
m Frequencies of animals heterozygous for octapeptide InDel (20592-20615) with G allele at position 20615 = 0.083, those with A allele at position 20615 = 0.010.
	n Frequencies of animals heterozygous for octapeptide InDel (20592-20615) with G allele at position 20615 = 0.088, those with A allele at position 20615 = 0.099
o Frequencies based on animals homozygous for octapeptide insertion allele at position 20592-20615.
